# Supplementary material for: Understanding Adherence to Duloxetine in Psychiatric Practice: A Cross-Sectional Evaluation of Clinicians’ Experience
Source: Brain Sci. 2026 Jan 29;16(2):157. doi: 10.3390/brainsci16020157 (PMC12938295; doi:10.3390/brainsci16020157)
Supplement: Supplementary file 1 [file brainsci-16-00157-s001.zip]

Archive with 1 entries (1 files):
- brainsci-4065395-supplementary.pdf
